# Supplementary material for: Prevalence, New Incidence, Course, and Risk Factors of PTSD, Depression, Anxiety, and Panic Disorder during the Covid-19 Pandemic in 11 Countries
Source: Healthcare (Basel). 2021 Jun 3;9(6):664. doi: 10.3390/healthcare9060664 (PMC8227861; doi:10.3390/healthcare9060664)
Supplement: Supplementary file 1 [file healthcare-09-00664-s001.zip]

Archive with 1 entries (1 files):
- healthcare-1193258-supplementary.pdf
